# Supplementary material for: Derangements and Reversibility of Energy Metabolism in Failing Hearts Resulting from Volume Overload: Transcriptomics and Metabolomics Analyses
Source: Int J Mol Sci. 2022 Jun 18;23(12):6809. doi: 10.3390/ijms23126809 (PMC9224487; doi:10.3390/ijms23126809)
Supplement: Supplementary file 1 [file ijms-23-06809-s001.zip]

Archive with 1 entries (1 files):
- ijms-1751030-supplementary.pdf
